# Supplementary material for: Discovery of the First Highly Selective Antagonist of the GluK3 Kainate Receptor Subtype
Source: Int J Mol Sci. 2022 Aug 8;23(15):8797. doi: 10.3390/ijms23158797 (PMC9369419; doi:10.3390/ijms23158797)
Supplement: Supplementary file 1 [file ijms-23-08797-s001.zip]

Archive with 1 entries (1 files):
- ijms-1837131-supplementary.pdf
